# Supplementary material for: Application of Genome Sequencing from Blood to Diagnose Mitochondrial Diseases
Source: Genes (Basel). 2021 Apr 20;12(4):607. doi: 10.3390/genes12040607 (PMC8072654; doi:10.3390/genes12040607)
Supplement: Supplementary file 1 [file genes-12-00607-s001.zip]

Archive with 1 entries (1 files):
- genes-1169594-SI.pdf
